# Supplementary material for: RNA-Seq Based Transcriptome Analysis of Aspergillus oryzae DSM 1863 Grown on Glucose, Acetate and an Aqueous Condensate from the Fast Pyrolysis of Wheat Straw
Source: J Fungi (Basel). 2022 Jul 23;8(8):765. doi: 10.3390/jof8080765 (PMC9394295; doi:10.3390/jof8080765)
Supplement: Supplementary file 1 [file jof-08-00765-s001.zip]

Archive with 3 entries (3 files):
- Figure S1.pdf
- Table S1 Transporter genes.pdf
- Table S2_FC of all genes mentioned in text.pdf
